# Supplementary material for: The Glycerol Phosphatase Gpp2: A Link to Osmotic Stress, Sulfur Assimilation and Virulence in Cryptococcus neoformans
Source: Front Microbiol. 2019 Nov 26;10:2728. doi: 10.3389/fmicb.2019.02728 (PMC6901960; doi:10.3389/fmicb.2019.02728)
Supplement: Supplementary file 4 [file Data_Sheet_3.xlsx]

## Sheet: "gpp2-wt"
Supplementary Table 3: List of the down regulated genes in the gpp2D strain.
ID	Basemean	log2FoldChange	adj. p-value	Gene Type	Gene Description
CNAG_01744	4548.9189835262	-5.38400770762667	0	protein_coding	phosphatase
CNAG_02701	1127.12066808613	-4.68067951171965	7.01230681186905e-201	protein_coding	hypothetical protein
CNAG_06388	14087.9188619296	-4.46375996191783	0	protein_coding	hypothetical protein
CNAG_01464	28266.2666483264	-4.35768528334185	2.28481068633968e-260	protein_coding	Flavohemoglobin
CNAG_06297	7251.48105877643	-4.09924409310334	4.98987881242023e-144	protein_coding	hypothetical protein
CNAG_04523	41.8856047020332	-4.03735646427144	2.99364496918873e-15	protein_coding	glyceraldehyde-3-phosphate dehydrogenase, type I
CNAG_06298	14908.0631881318	-3.99474081820658	2.99013632009898e-223	protein_coding	hypothetical protein
CNAG_04027	9624.77162629662	-3.77699582905903	1.17643063340673e-270	protein_coding	hypothetical protein
CNAG_04217	759.702021774434	-3.72079163426237	2.0704167027954e-91	protein_coding	phosphoenolpyruvate carboxykinase (ATP)
CNAG_00162	12408.4179446564	-3.38257576356788	4.4168948149439e-109	protein_coding	alternative oxidase, mitochondrial
CNAG_05874	2145.94805806022	-3.32814590691525	1.4991374720138e-124	protein_coding	hypothetical protein
CNAG_00454	146.086394150388	-3.12961111125136	4.8880011853116e-37	protein_coding	hypothetical protein
CNAG_01803	2196.20520587504	-2.95652306751036	1.76716316434955e-186	protein_coding	hypothetical protein
CNAG_07745	35003.1144822464	-2.93312011171734	1.00804805183114e-109	protein_coding	alcohol dehydrogenase, propanol-preferring
CNAG_07695	2759.40161617772	-2.70856386469409	4.78933442599569e-150	protein_coding	gamma-aminobutyric acid transporter
CNAG_06207	36546.1803942135	-2.58435665048761	1.10169757016277e-112	protein_coding	hypothetical protein
CNAG_04659	26522.2352816191	-2.48772140593777	7.28029088961988e-159	protein_coding	Pyruvate decarboxylase
CNAG_05914	185.550996561751	-2.43764702051807	3.12893478696727e-44	protein_coding	MFS transporter, SP family, general alpha glucoside:H symporter
CNAG_01939	63.5751676328093	-2.40490274773347	5.51126077027295e-15	protein_coding	hypothetical protein
CNAG_06290	2021.06169248846	-2.37035687649935	3.97792676972515e-93	protein_coding	Low-affinity glucose transporter HXT2
CNAG_05251	1434.8383898646	-2.36653720606014	5.75085704357697e-53	protein_coding	hypothetical protein
CNAG_02691	694.522396355994	-2.32336448446594	1.3442883746781e-48	protein_coding	hypothetical protein
CNAG_02460	10.4691323514879	-2.29937848797517	0.000355893187067975	protein_coding	coproporphyrinogen III oxidase
CNAG_02041	2003.94723706222	-2.18307142846368	1.45059031098115e-98	protein_coding	hypothetical protein
CNAG_00453	6579.26871433168	-2.11760424839566	1.5715235790499e-75	protein_coding	mitochondrial protein
CNAG_00079	200.945476635333	-2.10510298167288	3.75170338319425e-34	protein_coding	hypothetical protein
CNAG_02104	408.12483305731	-2.0960178129044	5.80373793339378e-60	protein_coding	phosphatidylinositol transfer protein SFH5
CNAG_03874	227.516285849724	-2.06779821686981	3.34775746092662e-37	protein_coding	oxidoreductase
CNAG_03782	64.7608450381408	-1.97441349074768	7.25280278227808e-11	protein_coding	hypothetical protein
CNAG_06718	60.1990889606048	-1.94286003924364	3.65027787917131e-08	protein_coding	hypothetical protein
CNAG_04521	112.331602554069	-1.85307408529345	2.93405867954227e-18	protein_coding	oxidoreductase
CNAG_02986	7880.24178182314	-1.8418283412986	3.3538065230667e-07	protein_coding	ADP-ribose pyrophosphatase
CNAG_01574	2849.44081179169	-1.8142714786556	1.68914168678124e-99	protein_coding	hypothetical protein
CNAG_01493	1658.38099218352	-1.75763351992324	3.57578721911091e-87	protein_coding	hypothetical protein, hypothetical protein, variant
CNAG_07845	76.5254769937454	-1.75065275596172	8.50100783953953e-10	protein_coding	hypothetical protein, hypothetical protein, variant 1, hypothetical protein, variant 2
CNAG_05303	60.0481333705796	-1.74280365690997	9.54740323975291e-10	protein_coding	isocitrate lyase
CNAG_01494	140.846106617129	-1.72314840523362	2.5314024275985e-15	protein_coding	hypothetical protein, hypothetical protein, variant
CNAG_06374	386.400115070106	-1.71399956589858	1.92015074624764e-28	protein_coding	malate dehydrogenase (oxaloacetate- decarboxylating)(NADP)
CNAG_04757	5079.87583215329	-1.7026164197205	1.59538535638009e-52	protein_coding	mitochondrial protein
CNAG_04711	9.77069647756317	-1.70141006201273	0.00421779748223444	protein_coding	hypothetical protein
CNAG_00183	1707.76806480729	-1.64519092278948	3.19148990047437e-47	protein_coding	alternative cyclin Pcl12, alternative cyclin Pcl12, variant
CNAG_00699	428.867944830867	-1.57885112604933	1.1454692862723e-24	protein_coding	transmembrane receptor
CNAG_01750	6414.42215857646	-1.56303615964895	4.46725022774101e-48	protein_coding	hsp72-like protein
CNAG_06623	920.068258778721	-1.55340051169019	8.76258678009494e-31	protein_coding	inositol oxygenase
CNAG_03172	419.965522354251	-1.55316151416821	9.97991265884728e-32	protein_coding	hypothetical protein
CNAG_07515	145.419604722405	-1.54881027552567	0.00176758390358961	protein_coding	hypothetical protein
CNAG_05181	1506.31504876538	-1.50734977046386	3.02277558270996e-30	protein_coding	white collar 1 protein
CNAG_02603	268.962692536483	-1.4889431371774	1.25821674748573e-18	protein_coding	early growth response protein 1
CNAG_01074	80.7550216700936	-1.47010341383236	1.68462925865593e-09	protein_coding	neutral amino acid transporter, neutral amino acid transporter, variant
CNAG_04658	1188.44160779594	-1.46936511176406	9.49516754921085e-47	protein_coding	hypothetical protein
CNAG_01945	32.3970647390774	-1.46641215610585	2.18019106707487e-05	protein_coding	hypothetical protein
CNAG_00407	27837.7532055384	-1.4412368049447	1.47116641484288e-31	protein_coding	glyoxal oxidase
CNAG_05387	3014.90289440962	-1.42010543015122	3.13934627070616e-27	protein_coding	galactose transporter
CNAG_00337	4899.75713289616	-1.41298836368816	8.06170596669023e-68	protein_coding	hypothetical protein
CNAG_02542	8625.87480731168	-1.41048137217488	6.10561645762768e-48	protein_coding	fructosamine kinase
CNAG_01925	369.895965027642	-1.40304487995523	2.95397691860415e-26	protein_coding	hypothetical protein
CNAG_03161	718.774672599865	-1.39848478449354	4.66599666013117e-31	protein_coding	hypothetical protein
CNAG_06923	50658.3816519083	-1.39756762900771	8.93546391126791e-34	protein_coding	xylulose 5-phosphate/fructose 6-phosphate phosphoketolase
CNAG_02577	3375.19242817864	-1.39223448063729	2.1919483133527e-29	protein_coding	oxidoreductase
CNAG_07493	125.37093389001	-1.38817555850925	6.22132012320406e-11	protein_coding	hypothetical protein
CNAG_02561	1350.71513212414	-1.38772694607293	1.02676348519759e-23	protein_coding	spermine transporter
CNAG_04202	1260.78752403873	-1.38603386407214	1.72243713286129e-29	protein_coding	cytosolic Fe-S cluster assembly factor NAR1
CNAG_00054	250.080312871528	-1.3699107726423	1.87721878955348e-16	protein_coding	hypothetical protein
CNAG_02874	1493.10081257902	-1.36477364610183	3.2642463799193e-28	protein_coding	hypothetical protein
CNAG_04587	6317.96833642183	-1.34021431547453	6.32816812678673e-39	protein_coding	hypothetical protein, hypothetical protein, variant
CNAG_02424	1022.52681002508	-1.33662465250395	7.75633627996241e-37	protein_coding	hypothetical protein
CNAG_01946	486.60699931443	-1.33616036388932	9.62312159078517e-21	protein_coding	allantoate permease
CNAG_05109	5199.09276394996	-1.33520157255316	7.07313117098195e-32	protein_coding	CBS and PB1 domain-containing protein, CBS and PB1 domain-containing protein, variant
CNAG_03333	7514.1014307613	-1.32935672536535	5.27542322358532e-45	protein_coding	cytoplasmic protein
CNAG_07747	516.385287982055	-1.3148882996391	3.62000948088931e-27	protein_coding	acyl-CoA oxidase
CNAG_07851	7523.95696183826	-1.3068663594227	6.96466060263043e-46	protein_coding	isocitrate dehydrogenase, NAD-dependent
CNAG_05915	2888.4920543455	-1.29943776729123	1.26789470967268e-26	protein_coding	hypothetical protein
CNAG_01252	625.366023569041	-1.29842760039919	3.02277558270996e-30	protein_coding	thiosulfate/3-mercaptopyruvate sulfurtransferase
CNAG_04687	11122.5266735865	-1.29044184856849	3.62244952489241e-17	protein_coding	stearoyl-CoA desaturase (delta-9 desaturase)
CNAG_02899	28.7396156368368	-1.28861692074512	0.000262282053288559	protein_coding	hypothetical protein
CNAG_04185	215.441540777807	-1.28587557662723	5.88496427437385e-15	protein_coding	hypothetical protein
CNAG_02188	607.911943215171	-1.28074255764821	2.73636744290778e-23	protein_coding	hypothetical protein
CNAG_06823	8.68534057134032	-1.27549365169826	0.0144964233627719	protein_coding	hypothetical protein
CNAG_02839	21.2633536513843	-1.24714439342761	0.00170189835131029	protein_coding	hypothetical protein
CNAG_00047	798.068096419037	-1.22694015767777	1.13639813122037e-23	protein_coding	pyruvate dehydrogenase kinase
CNAG_06835	1371.66674922711	-1.22469043053062	3.66451172463998e-19	protein_coding	glucosidase
CNAG_04139	180.780862518964	-1.2243072258423	8.24037811751024e-13	protein_coding	hypothetical protein
CNAG_02857	2876.2932003998	-1.20096274597694	2.94951162586717e-47	protein_coding	hypothetical protein
CNAG_04926	312.128536552693	-1.20081533277799	1.83685001351287e-11	protein_coding	hypothetical protein
CNAG_00727	2580.49224052467	-1.20024846871203	6.77677412510163e-35	protein_coding	mitochondrial protein with role in iron accumulation
CNAG_07492	30.1889181234138	-1.19757408119767	0.000466039719039865	protein_coding	hypothetical protein
CNAG_04041	991.514011369697	-1.19697204047606	2.1919483133527e-29	protein_coding	hypothetical protein
CNAG_07939	9537.41117550313	-1.19454084221072	0.00301046149762711	protein_coding	hypothetical protein
CNAG_02473	1377.83903687345	-1.19226646905118	6.29319039717423e-33	protein_coding	endoplasmic reticulum protein
CNAG_05457	2541.78385904682	-1.18135697841903	6.32816812678673e-39	protein_coding	Pentatricopeptide repeat protein
CNAG_07943	274.873543092509	-1.17484114755247	2.66838623972986e-10	protein_coding	hypothetical protein
CNAG_03013	385.271861517907	-1.16979796744262	3.47515440345846e-13	protein_coding	OPT family small oligopeptide transporter
CNAG_06821	478.812452586708	-1.16539336167474	2.16049669297806e-21	protein_coding	ferric reductase transmembrane component 4, ferric reductase transmembrane component 4, variant
CNAG_02070	21808.7619366732	-1.1619353954512	2.33338831452061e-24	protein_coding	hypothetical protein
CNAG_06853	641.812279221786	-1.16163600150461	2.57299668595235e-12	protein_coding	hypothetical protein, hypothetical protein, variant 1, hypothetical protein, variant 2
CNAG_03056	82.942452982856	-1.15558616493167	7.5196905667511e-07	protein_coding	hypothetical protein
CNAG_01558	43481.5331058509	-1.15451062824776	2.91290766340858e-27	protein_coding	chlorophyll synthesis pathway protein BchC
CNAG_01131	374.230673352405	-1.14450775935606	3.89458826092092e-10	protein_coding	hypothetical protein
CNAG_01031	5082.42749114737	-1.14304482672394	5.07182909166877e-32	protein_coding	hypothetical protein
CNAG_00061	19337.1205052715	-1.13704199679294	2.07098406796301e-20	protein_coding	citrate synthase, mitochondrial
CNAG_02706	28.392187379283	-1.13581385667374	0.00122575309601092	protein_coding	hypothetical protein
CNAG_01013	727.90423886045	-1.13027990675969	7.63905172280216e-15	protein_coding	chromatin binding protein
CNAG_01137	17147.1938095424	-1.12430176453975	4.80901206063415e-32	protein_coding	aconitate hydratase, mitochondrial
CNAG_06063	1325.77692279814	-1.11239858639322	1.33805616743582e-25	protein_coding	cytochrome c oxidase assembly protein subunit 15
CNAG_04043	959.303108916748	-1.10882089618951	6.26340705156628e-14	protein_coding	hypothetical protein
CNAG_06404	9277.41405184444	-1.10090544920175	1.02002941210229e-24	protein_coding	hypothetical protein
CNAG_04903	4810.28543385216	-1.09609159577528	7.96771771330347e-19	protein_coding	hypothetical protein
CNAG_04504	473.234519872862	-1.09045722914654	9.20683228746449e-17	protein_coding	hypothetical protein, hypothetical protein, variant
CNAG_05873	104.563109807523	-1.08989847538553	6.67802676530866e-08	protein_coding	hypothetical protein
CNAG_03228	1811.20274452558	-1.08945565097339	4.48584345365648e-23	protein_coding	universal stress protein
CNAG_05479	169.604766298109	-1.08839674823992	8.94093869738109e-10	protein_coding	hypothetical protein, hypothetical protein, variant
CNAG_05005	605.676591605877	-1.07132504312653	2.53831085834024e-17	protein_coding	ULK/ULK protein kinase
CNAG_06162	572.535383708882	-1.0669708154881	1.42219141254371e-16	protein_coding	hypothetical protein
CNAG_05329	118.270975400381	-1.05699970217661	6.49762984772924e-08	protein_coding	myo-inositol 2-dehydrogenase, myo-inositol 2-dehydrogenase, variant
CNAG_04585	1028.47395472894	-1.04788506112978	0.000613707192566609	protein_coding	hypothetical protein
CNAG_03902	1393.95813744911	-1.04785548059286	7.38049524197607e-23	protein_coding	Regulator of drug sensitivity 2, putative
CNAG_06446	1785.23267614382	-1.04516944969967	2.28156058826052e-16	protein_coding	mitochondrial splicing suppressor
CNAG_05408	2770.93600569698	-1.04423540083517	1.15908582017441e-34	protein_coding	hypothetical protein
CNAG_00107	1586.78562199568	-1.04403997920059	2.048314334345e-27	protein_coding	hypothetical protein
CNAG_06248	3449.00969155436	-1.03998198521523	4.26354791907384e-28	protein_coding	protein TIF31
CNAG_02550	503.387239448521	-1.03692995419933	8.24522459310488e-13	protein_coding	hypothetical protein
CNAG_07347	9262.826727549	-1.03522823588537	2.04358765368395e-24	protein_coding	Heat shock protein
CNAG_06075	34623.5115271733	-1.03225132151927	2.90156107558361e-11	protein_coding	hypothetical protein
CNAG_07566	405.654553324477	-1.03216779404092	1.05684574799924e-11	protein_coding	hypothetical protein
CNAG_01954	30.9758625652861	-1.02680025937852	0.00315329139782573	protein_coding	aldo-keto reductase
CNAG_07391	48.0879930223695	-1.00796806253682	0.000337177831274386	protein_coding	hypothetical protein
CNAG_01529	1096.44998689781	-1.00570475534312	2.74993187304017e-21	protein_coding	solute carrier family 25 (mitochondrial phosphate transporter), member 23/24/25/41
CNAG_02361	299.597122970958	-1.00267555843006	6.05321407544945e-09	protein_coding	MFS transporter, ACS family, pantothenate transporter
CNAG_02164	1202.22838129951	-1.00179072644003	1.6086140577005e-12	protein_coding	hypothetical protein
